# Supplementary material for: The TRIM37 variant rs57141087 contributes to triple-negative breast cancer outcomes in Black women
Source: EMBO Rep. 2024 Nov 29;26(1):245–72. doi: 10.1038/s44319-024-00331-2 (PMC11723928; doi:10.1038/s44319-024-00331-2)
Supplement: Supplementary file 4 — Dataset EV1 [file 44319_2024_331_MOESM4_ESM.xlsx]

## Sheet: median_age_NES_risk_allele_domi
Dataset EV1 Minor allele frequency (MAF) for TRIM37 associated Snps
NES	SNPs_ID	CHROM	POS	Reference	Minor	MAF_WW	MAF_BW
0.457647	rs8082544	17	57185807	A	G	G=0.628104	G=0.7605
1.46353	rs150880035	17	57184628	C	T	A=0.0008	T=0.0358
0.761586	rs57141087	17	57184627	A	G	A=0.00147	G=0.191
-0.169874	rs139395552	17	57184262	G	A	A=0	A=0.0224
0.457647	rs7503190	17	57184162	A	C	C=0.63341	C=0.7686
0.770453	rs11541295	17	57184046	T	C	C=0.01498	C=0.0316
0.457647	rs8067264	17	57182793	G	C	C=0.62943	C=0.7634
-0.217684	rs186235687	17	57182308	C	G	G=0.000	G=0.0003
1.46353	rs73993852	17	57181505	G	A	A=0.0004	A=0.0635
0.374866	rs114663083	17	57180550	T	C	C=0.00518	C=0.0960
0.484963	rs35104446	17	57180234	A	C,G,T	C=0.13544, G=0.00000, T=0.00000	C=0.1671, G=0.00000, T=0.00000
0.457647	rs11868348	17	57179238	C	T	T=0.62903	T=0.7637
0.402264	rs184494217	17	57179058	C	A,T	A=0.0000, T=0.2041	A=0.0000, T=0.3668
0.47442	rs56284918	17	57178838	A	G	G=0.22232	G=0.3248
0.374866	rs116294760	17	57177678	C	T	T=0.00518	T=0.0950
0.47442	rs34678056	17	57177549	G	A	A=0.199409	A=0.3203
0.761586	rs75148295	17	57175627	C	T	T=0.00133	T=0.1911
0.761586	rs8071291	17	57174686	C	T	T=0.00133	T=0.1911
0.770453	rs115032105	17	57174257	C	T	T=0.01419	T=0.0285
0.761586	rs6503895	17	57174065	T	C	C=0.00140	C=0.1877
0.457647	rs6503894	17	57173845	A	G	G=0.62339	G=0.7631
0.47442	rs34097494	17	57171917	C	A,T	A=0.00000, T=0.14278	A=0.0000, T=0.2404
0.468224	rs142468913	17	57170667	G	A	A=0.0002	A=0.0574
0.164457	rs146236250	17	57169593	A	C,G	C=0.0000, G=0.0000	C=0.0000, G=0.0011
0.374866	rs116375799	17	57169481	C	T	T=0.00518	T=0.0950
0.770453	rs116603501	17	57167603	T	A	A=0.01491	A=0.0316
-0.0262257	rs181919681	17	57167525	T	C	C=0.0002	C=0.0163
0.374866	rs149840800	17	57166775	G	A	A=0.00511	A=0.0913
0.109706	rs115581454	17	57166493	C	T	T=0.000	T=0.0244
0.350579	rs148652722	17	57165319	A	C,T	C=0.0000, T=0.000	C=0.0000, T=0.0003
0.801022	rs144050738	17	57165284	A	G	G=0.0000	G=0.0037
0.600451	rs73993851	17	57165217	C	T	T=0.00190	T=0.2052
0.457647	rs7502208	17	57165097	G	A,T	A=0.625732, T=0.000000	A=0.7241, T=0.0000
0.164457	rs138114431	17	57164611	G	A	A=0.0003	A=0.0577
0.374866	rs148348156	17	57163756	C	G,T	G=0.00000, T=0.00239	G=0.00000, T=0.0205
0.47442	rs35308719	17	57163501	C	A,T	A=0.00000, T=0.21328	A=0.00000, T=0.3038
0.469275	rs8072712	17	57162464	A	T	T=0.62929	T=0.7783
0.770453	rs76232919	17	57162196	G	A	A=0.01485	A=0.0332
0.47442	rs8081058	17	57160513	G	C	C=0.22190	C=0.3248
0.0691317	rs7503179	17	57159990	A	G,T	G=0.0000, T=0.2765	G=0.0000, T=0.0721
0.0920103	rs34817776	17	57159268	A	C,G	C=0.2321, G=0.0000	C=0.1189, G=0.0000
0.374866	rs115712797	17	57158940	A	G	G=0.00518	G=0.0947
0.399741	rs7214335	17	57158840	G	A,C	A=0.61123, C=0.00000	A=0.7206, C=0.00000
0.770453	rs112933880	17	57158388	T	C	C=0.01491	C=0.0316
0.109706	rs116512789	17	57156242	A	G	G=0.000	G=0.0278
0.374866	rs116829755	17	57153712	G	C	C=0.0004	C=0.0659
0.109706	rs115893441	17	57151506	T	G	G=0.000	G=0.0282
-0.808626	rs138983682	17	57149866	A	C,G	C=0.00007, G=0.00007	C=0.0010, G=0.0000
0.457647	rs6503893	17	57149695	G	A,C	A=0.62618, C=0.00000	A=0.7653, C=0.00000
0.463693	rs6416932	17	57148991	G	A	A=0.628045	A=0.7385
0.770453	rs146358837	17	57148758	T	C	C=0.01470	C=0.0407
0.0808144	rs186484563	17	57144453	T	C,G	C=0.0000, G=0.0000	C=0.0000, G=0.0014
0.457647	rs8182277	17	57144367	C	T	A=0.00000, T=0.62560	A=0.00000, T=0.7575
0.585255	rs116486464	17	57143792	G	A	A=0.0003	A=0.0580
0.656479	rs8079298	17	57142657	C	A,G,T	A=0.00000, G=0.00000, T=0.82985	A=0.0000, G=0.0000, T=0.9690
0.770453	rs149166828	17	57142304	T	C	C=0.01491	C=0.0316
0.444621	rs12950373	17	57142291	A	C	C=0.22179	C=0.3248
0.45405	rs12949720	17	57140594	G	A	A=0.22010	A=0.3248
0.363822	rs972849	17	57140304	A	T	T=0.61438	T=0.7856
0.444621	rs12947982	17	57140301	A	G	G=0.21506	G=0.3231
0.44492	rs2333409	17	57139134	G	A	A=0.199761	A=0.3094
0.801022	rs114352528	17	57138604	T	C	C=0.0004	C=0.0411
0.100914	rs2333410	17	57137129	G	A,T	A=0.2586, T=0.000000	A=0.367707, T=0.000000
0.363822	rs7503316	17	57136938	T	C	C=0.61334	C=0.7726
0.761586	rs142125398	17	57136821	C	T	T=0.00140	T=0.1911
0.770453	rs139263557	17	57135177	G	A	A=0.01491	A=0.0316
0.761586	rs8065740	17	57134849	G	A,C	A=0.00000, C=0.00021	A=0.00000, C=0.0601
0.363822	rs9906653	17	57134059	A	G	G=0.60121	G=0.8160
0.255649	rs184505565	17	57134028	T	C	C=0.00630	C=0.0302
0.360516	rs4932690	17	57133948	A	G	G=0.5403	G=0.682
0.109706	rs192224932	17	57133947	C	T	T=0.0002	T=0.0282
0.377933	rs7218103	17	57133010	T	A,G	A=0.00000, G=0.60835	A=0.00000, G=0.7612
0.585255	rs150102853	17	57132885	C	A	A=0.0003	A=0.0550
0.287557	rs12449613	17	57132568	G	A	A=0.60704	A=0.6120
0.761586	rs7224809	17	57130427	G	A	A=0.00227	A=0.1909
0.374866	rs150785466	17	57130161	C	T	T=0.00518	T=0.0906
0.350579	rs186490862	17	57125377	T	C	C=0.0000	C=0.0078
0.929067	rs180771677	17	57125368	A	G	G=0.0001	G=0.0238
0.0401043	rs116403888	17	57124769	T	C	C=0.0000	C=0.0231
-0.312209	rs185100980	17	57124393	T	C	C=0.00029	C=0.0044
0.374866	rs143386655	17	57124282	G	A	A=0.0004	A=0.0659
0.468224	rs144114896	17	57119654	G	A,T	A=0.0002, T=0.0000	A=0.0152, T=0.0000
0.164457	rs182041206	17	57119612	C	T	T=0.0003	T=0.0583
0.770453	rs116805392	17	57119113	C	T	T=0.01531	T=0.0340
0.374866	rs141505815	17	57118146	G	A	A=0.00518	A=0.0947
0.444621	rs34058624	17	57118121	T	C,G	C=0.191849, G=0.000000	C=0.2693, G=0.0000
0.374866	rs114943602	17	57117244	A	G	G=0.00518	G=0.0950
0.444621	rs8082334	17	57116809	G	A	A=0.22155	A=0.3242
0.770453	rs79557429	17	57116114	T	C	C=0.01487	C=0.0331
0.929067	rs138887079	17	57114763	C	G	G=0.0002	G=0.0187
0.444621	rs34076823	17	57114497	C	A,G	A=0.00000, G=0.21680	A=0.0000, G=0.2916
0.109706	rs116238604	17	57113708	A	C	C=0.0000	C=0.0278
0.363822	rs1967414	17	57111870	A	C,G	C=0.0000, G=0.5466	C=0.000, G=0.750
0.363822	rs9898048	17	57108543	A	G	G=0.61361	G=0.7966
0.109706	rs141574533	17	57107617	C	A	A=0.0000	A=0.0244
0.468224	rs191469074	17	57106635	T	A,C	A=0.0000, C=0.0000	A=0.0008, C=0.0000
0.770453	rs140208030	17	57105706	T	C	C=0.01491	C=0.0316
0.363822	rs8077332	17	57105223	C	T	T=0.586493	T=0.7854
0.0401043	rs139900326	17	57104738	T	A	A=0.0000	A=0.0190
1.39147	rs150686056	17	57104733	C	A	A=0.0000	A=0.0003
0.770453	rs114534594	17	57104386	T	A	A=0.01491	A=0.0312
0.87942	rs116147925	17	57103020	T	A,C	A=0.0000, C=0.0000	A=0.0000, C=0.0103
0.313312	rs2108435	17	57102133	T	C	C=0.60773	C=0.6079
0.0298831	rs146664571	17	57101730	T	C	C=0.0000	C=0.0068
0.929067	rs144619440	17	57101640	A	G	G=0.0001	G=0.0136
0.436887	rs66480139	17	57101538	G	A,C	A=0.21665, C=0.00000	A=0.2931, C=0.0000
1.39147	rs145655279	17	57100587	C	T	T=0.0000	T=0.0007
0.366853	rs61004218	17	57100546	A	C,T	C=0.5468, T=0.0000	C=0.681, T=0.000
1.46353	rs140241165	17	57098316	T	C	C=0.0003	C=0.0363
0.864736	rs148706118	17	57096981	A	G	G=0.01491	G=0.0316
1.46353	rs9907821	17	57096976	G	A	A=0.0004	A=0.0635
0.770453	rs146238393	17	57096805	T	C	C=0.01491	C=0.0316
-0.627416	rs189430641	17	57096797	G	A	A=0.0000	A=0.0027
0.313312	rs62084374	17	57095250	A	G	G=0.60759	G=0.6144
0.380362	rs4932691	17	57094617	T	C	C=0.60240	C=0.8308
0.363822	rs8080071	17	57093825	C	A,G,T	A=0.00000, G=0.00000, T=0.60698	A=0.0000, G=0.0000, T=0.7858
0.444621	rs34550282	17	57092788	G	A	A=0.22172	A=0.3255
0.761586	rs57755522	17	57088525	G	A	A=0.00126	A=0.1908
0.585255	rs114376127	17	57087824	A	G	G=0.0001	G=0.0022
1.46353	rs115329428	17	57087430	A	G	G=0.0004	G=0.0374
0.770453	rs77572620	17	57087246	A	T	T=0.01484	T=0.0316
0.313312	rs9898200	17	57086968	A	G	G=0.60795	G=0.6154
0.374866	rs147152161	17	57086659	T	C	C=0.00518	C=0.0947
0.0401043	rs114225276	17	57085171	C	A	A=0.0000	A=0.0190
-0.11807	rs138800073	17	57084228	C	T	T=0.00658	T=0.0109
1.41177	rs144513061	17	57082670	C	T	T=0.0153	T=0.0316
-0.0262257	rs140640164	17	57082643	C	T	T=0.0002	T=0.0190
0.761586	rs73993836	17	57082297	A	C,G,T	C=0.0000, G=0.0000, T=0.0000	C=0.0000, G=0.0000, T=0.0112
-0.219825	rs147136507	17	57082246	C	T	T=0.00005	T=0.0163
0.472848	rs11656413	17	57082013	C	A,G	A=0.62414, G=0.00000	A=0.7295, G=0.0000
0.444621	rs28651036	17	57080471	G	A	A=0.22190	A=0.3235
0.929067	rs181744160	17	57079639	A	T	T=0.00005	T=0.0017
0.0401043	rs142186349	17	57077938	G	A	A=0.0000	A=0.0190
0.109706	rs145973955	17	57076365	T	C	C=0.0000	C=0.0283
0.770453	rs116695008	17	57075501	A	C	C=0.01491	C=0.0316
0.472848	rs3826353	17	57075299	G	A,C	A=0.622139, C=0.000000	A=0.7070, C=0.0000
0.512659	rs139473208	17	57073791	A	G	G=0.00516	G=0.0956
0.468224	rs115588368	17	57073348	C	T	T=0.0002	T=0.0570
0.374866	rs114841797	17	57073138	G	A,T	A=0.00000, T=0.00239	A=0.0000, T=0.0215
0.472848	rs8081967	17	57072701	T	C	A=0.00000, C=0.63037	A=0.0000, C=0.7672
0.801022	rs183138486	17	57072338	G	A	A=0.0002	A=0.0160
0.476761	rs8081297	17	57072235	T	C	C=0.63344	C=0.7604
0.472848	rs12948746	17	57071892	A	G	G=0.63454	G=0.7648
0.0401043	rs115518216	17	57071649	A	G	G=0.0000	G=0.0193
0.729036	rs112852954	17	57070535	T	A,C,G	A=0.00000, C=0.00000, G=0.00163	A=0.0000, C=0.0000, G=0.0585
0.960992	rs146602588	17	57069559	A	G	G=0.0000	G=0.0064
0.109706	rs144743337	17	57067439	T	C	C=0.0000	C=0.0285
0.45848	rs7214892	17	57065401	G	A	A=0.626356	A=0.7046
0.596672	rs142116201	17	57064766	C	T	T=0.00497	T=0.0098
1.46353	rs115833137	17	57064486	A	C	C=0.0001	C=0.0190
0.473907	rs6503890	17	57064167	A	G	G=0.63452	G=0.7104
-0.0262257	rs141051834	17	57063942	C	T	T=0.00567	T=0.0204
0.801022	rs115001822	17	57062718	G	A,C	A=0.0000, C=0.0000	A=0.0236, C=0.0000
0.929067	rs28682369	17	57062195	A	G	A=0	G=0.0011
