# Supplementary material for: The TRIM37 variant rs57141087 contributes to triple-negative breast cancer outcomes in Black women
Source: EMBO Rep. 2024 Nov 29;26(1):245–72. doi: 10.1038/s44319-024-00331-2 (PMC11723928; doi:10.1038/s44319-024-00331-2)
Supplement: Supplementary file 5 — Source data Fig. 1 [file 44319_2024_331_MOESM5_ESM.zip]

Archive with 19 entries (9 files):
- Figure_1/
- Figure_1/Figure_1A/
- Figure_1/Figure_1A/Figure_1A.xlsx
- Figure_1/Figure_1B/
- Figure_1/Figure_1B/Figure_1B.xlsx
- Figure_1/Figure_1C/
- Figure_1/Figure_1C/Figure_1C.xlsx
- Figure_1/Figure_1D/
- Figure_1/Figure_1D/Figure_1D.xlsx
- Figure_1/Figure_1E/
- Figure_1/Figure_1E/Figure_1E.xlsx
- Figure_1/Figure_1F/
- Figure_1/Figure_1F/Figure_1F.xlsx
- Figure_1/Figure_1G/
- Figure_1/Figure_1G/Figure_1G.xlsx
- Figure_1/Figure_1I/
- Figure_1/Figure_1I/Figure_1I.xlsx
- Figure_1/Figure_1J/
- Figure_1/Figure_1J/Figure_1J.xlsx
