# Supplementary material for: The TRIM37 variant rs57141087 contributes to triple-negative breast cancer outcomes in Black women
Source: EMBO Rep. 2024 Nov 29;26(1):245–72. doi: 10.1038/s44319-024-00331-2 (PMC11723928; doi:10.1038/s44319-024-00331-2)
Supplement: Supplementary file 5 — Source data Fig. 1 [file 44319_2024_331_MOESM5_ESM.zip › Figure_1/Figure_1A/Figure_1A.xlsx]

## Sheet: Sheet1
Years	Incidence rate of TNBC in BW	Incidence rate of TNBC in WW
2010	22.534	12.428
2011	24.493	13.077
2012	22.512	12.786
2013	22.855	12.244
2014	24.192	12.327
2015	23.607	12.242
2016	22.84	11.975
2017	24.885	12.586
2018	24.471	12.382
2019	25.523	12.796
2020	23.124	11.703

## Sheet: Sheet2
The incidence rate of TNBC in female Black women (BW) and White women (WW), excluding Hispanics, from 2010-2020 using the Surveillance, Epidemiology, and End Results (SEER) data
