# Supplementary material for: The TRIM37 variant rs57141087 contributes to triple-negative breast cancer outcomes in Black women
Source: EMBO Rep. 2024 Nov 29;26(1):245–72. doi: 10.1038/s44319-024-00331-2 (PMC11723928; doi:10.1038/s44319-024-00331-2)
Supplement: Supplementary file 5 — Source data Fig. 1 [file 44319_2024_331_MOESM5_ESM.zip › Figure_1/Figure_1B/Figure_1B.xlsx]

## Sheet: Sheet1
Age_group	TNBC incidence BW	TNBC incidence WW
Age (15-39)	5.5346	3.8598
Age (40-74)	55.1013	26.3887
Age (75+)	56.933	32.3613

## Sheet: Sheet2
TNBC incidence rate per 100,000 for BW and WW TNBC patients stratified by age groups 15-39, 40-74, and above 75 years of age
