# Supplementary material for: The TRIM37 variant rs57141087 contributes to triple-negative breast cancer outcomes in Black women
Source: EMBO Rep. 2024 Nov 29;26(1):245–72. doi: 10.1038/s44319-024-00331-2 (PMC11723928; doi:10.1038/s44319-024-00331-2)
Supplement: Supplementary file 5 — Source data Fig. 1 [file 44319_2024_331_MOESM5_ESM.zip › Figure_1/Figure_1C/Figure_1C.xlsx]

## Sheet: Sheet1
Age_group	TNBC 5-years mortality rate BW	TNBC 5-years mortality rate WW
Age (15-39)	31.4192	21.4197
Age (40-74)	25.8505	19.6569
Age (75+)	34.7274	28.8685

## Sheet: Sheet2
TNBC mortality rate per 100,000 for BW and WW TNBC patients stratified by age groups 15-39, 40-74, and above 75 years of age
