# Supplementary material for: The TRIM37 variant rs57141087 contributes to triple-negative breast cancer outcomes in Black women
Source: EMBO Rep. 2024 Nov 29;26(1):245–72. doi: 10.1038/s44319-024-00331-2 (PMC11723928; doi:10.1038/s44319-024-00331-2)
Supplement: Supplementary file 5 — Source data Fig. 1 [file 44319_2024_331_MOESM5_ESM.zip › Figure_1/Figure_1D/Figure_1D.xlsx]

## Sheet: Sheet1
TRIM37 expression (BW TNBC stage I)	TRIM37 expression (WW TNBC stage I)
3.15361	2.3457
2.169	1.18407
1.78583	0.715898
1.77788	0.69075
1.71955	0.598587
1.19542	0.557231
1.09114	0.552544
0.578757	0.551199
0.542529	0.479879
0.497822	0.280987
0.412217	0.215842
0.40235	0.178537
0.396994	0.073365
0.37265	0.039792
0.353829	0.007259
0.147241	-0.00684
0.067509	-0.00774
-0.14733	-0.1448
-0.22673	-0.15216
-0.3959	-0.33277
-0.52225	-0.33313
-0.79213	-0.34691
-0.96564	-0.45168
-1.08083	-0.54575
-1.09428	-0.60076
-1.11993	-0.62697
-1.17279	-0.64126
-1.37428	-0.6822
	-0.79342
	-0.81114
	-0.83976
	-0.84292
	-0.95598
	-0.98537
	-0.99844
	-1.00275
	-1.02149
	-1.0494
	-1.07351
	-1.09791
	-1.18551
	-1.29663
	-1.49854

## Sheet: Sheet2
Box plot for racial identity-specific TRIM37 expression in TNBC Stage I.
