# Supplementary material for: The TRIM37 variant rs57141087 contributes to triple-negative breast cancer outcomes in Black women
Source: EMBO Rep. 2024 Nov 29;26(1):245–72. doi: 10.1038/s44319-024-00331-2 (PMC11723928; doi:10.1038/s44319-024-00331-2)
Supplement: Supplementary file 5 — Source data Fig. 1 [file 44319_2024_331_MOESM5_ESM.zip › Figure_1/Figure_1F/Figure_1F.xlsx]

## Sheet: Sheet1
Survival times (Months)	BW	WW
23.7344	0				0=alive
37.8698	1				1=dead
24.3919	0
32.5772	1
19.5924	0
14.7929	0
3	1
69.2965	0
7.06772	0
13.7081	0
32	0
20.6772	0
21.1703	0
17.4885	0
29.9803	1
-0.23011	0
8.74425	1
73.044	0
38.7574	0
18	0
12	1
21.0059	1
22.8139	0
48	0
19.2636	0
81	0
13.5766	0
36	1
59.8291	0
10	1
255.654	0
15	0
91.0585	0
148	0
109.862	0
24	1
19	0
12.0973	0
13	1
60	1
34	1
74.9836	0
15.6805	0
52.1696	0
114.135	1
29	1
18.6391	0
28.2051	0
77.9421	0
41.6174		0
47.14		0
282.873		0
63.6095		0
89.4477		0
106.772		0
72		0
74.8849		0
19.1979		0
33.0375		0
78.3366		0
12		0
125.148		0
78.4024		0
33.6949		0
41		0
60.5523		0
12		1
21.7291		0
140.532		0
10.5851		0
65.3517		0
76.5615		0
13.9711		0
68		0
19.954		0
73.833		0
19.1979		0
99.1782		0
0.328731		0
7.95529		0
87.2452		0
17.2255		1
0.52597		0
20.0855		0
35.3057		0
28.501		0
7.85667		1
16.0421		0
33.7278		0
50.4273		0
34		0
102.597		0
25		0
51.6765		0
26.9231		0
7.36358		1
54		0
17.5214		0
57.265		0
61.5056		0
18.6062		0
38.593		0
37.4753		0
14.497		0
25		0
18.2117		0
106		0
51.1506		1
108.35		0
33.7607		0
35.6673		0
62		0
0.328731		0
20.1841		1
4.89809		0
40.7298		0
84.0894		0
1.7094		0
13.0506		0
23.044		0
14.1683		0
115.253		0
93.8199		1
20.1183		0
36.1933		0
120		0
0.328731		0
34.1552		0
104.273		0
55.6213		1
245.069		1
16.4037		0
28.0079		0
99.6055		0
31.7225		0
107.199		0
0.690335		0

## Sheet: Sheet2
Kaplan-Meier survival curve showing overall survival for the BW and WW TNBC patients with high TRIM37 expression
