# Supplementary material for: The TRIM37 variant rs57141087 contributes to triple-negative breast cancer outcomes in Black women
Source: EMBO Rep. 2024 Nov 29;26(1):245–72. doi: 10.1038/s44319-024-00331-2 (PMC11723928; doi:10.1038/s44319-024-00331-2)
Supplement: Supplementary file 5 — Source data Fig. 1 [file 44319_2024_331_MOESM5_ESM.zip › Figure_1/Figure_1G/Figure_1G.xlsx]

## Sheet: Sheet1
TRIM37 expression (BW normal breast)	TRIM37 expression (WW normal breast)
5.96362	4.08232
4.08232	4.08232
2.78578	3.51048
2.50026	3.07863
2.43285	2.8264
1.62929	2.78578
1.58747	2.6788
1.53641	2.47112
1.44154	2.19423
1.41385	2.1746
1.38382	2.10404
1.24084	2.10362
1.24048	1.90197
1.23428	1.75709
1.11476	1.74559
1.09547	1.69469
1.09196	1.66301
1.08596	1.65483
1.08481	1.64769
1.07321	1.62904
1.04979	1.54938
0.852994	1.50781
0.822532	1.50496
0.812063	1.48086
0.715986	1.46115
0.694271	1.4565
0.655029	1.41995
0.652257	1.36652
0.634755	1.35977
0.624542	1.35025
0.580134	1.30691
0.548675	1.27469
0.52032	1.24307
0.516436	1.19094
0.484592	1.18439
0.478644	1.17516
0.472808	1.1624
0.435011	1.16107
0.418995	1.15348
0.415355	1.13866
0.361448	1.11187
0.356326	1.10308
0.322902	1.06029
0.318415	1.04169
0.287799	1.02753
0.275846	1.00388
0.258338	0.996182
0.247134	0.974709
0.221319	0.962518
0.215173	0.95959
0.197603	0.957824
0.192066	0.953056
0.177515	0.951049
0.176635	0.928645
0.176518	0.922106
0.171716	0.916249
0.164781	0.914879
0.155433	0.893992
0.147889	0.872423
0.122162	0.862304
0.0920141	0.860608
0.0905551	0.855337
0.0809122	0.828395
0.0701294	0.811995
0.051983	0.793783
-0.00378322	0.793253
-0.0044618	0.790401
-0.0128753	0.783882
-0.0227046	0.765725
-0.0363028	0.72134
-0.0446612	0.714271
-0.0582608	0.705304
-0.0620291	0.68652
-0.0672725	0.678002
-0.0830635	0.671522
-0.0874404	0.668464
-0.125204	0.65782
-0.138	0.657372
-0.139237	0.65518
-0.145407	0.650344
-0.149128	0.65034
-0.200993	0.642144
-0.208536	0.634318
-0.22644	0.627881
-0.265436	0.623656
-0.283838	0.609923
-0.305508	0.604929
-0.325469	0.604074
-0.339731	0.601509
-0.352742	0.58826
-0.377777	0.585332
-0.391874	0.576395
-0.392777	0.570931
-0.438858	0.569324
-0.456171	0.569101
-0.457075	0.561806
-0.483931	0.557758
-0.497375	0.542845
-0.50865	0.532626
-0.519421	0.532034
-0.546814	0.518605
-0.562115	0.510962
-0.564564	0.504905
-0.566728	0.483421
-0.610069	0.482835
-0.615733	0.476978
-0.742472	0.459993
-0.780439	0.447108
-0.808177	0.444765
-0.8283	0.432427
-0.862159	0.430603
-0.863618	0.424662
-0.919901	0.40899
-0.947429	0.401318
-1.16915	0.401318
-1.19481	0.399859
-1.36386	0.396582
-1.45615	0.383853
-1.56403	0.37872
	0.377965
	0.375071
	0.36922
	0.368625
	0.359254
	0.356851
	0.34459
	0.344168
	0.336949
	0.331726
	0.329828
	0.306069
	0.297756
	0.293792
	0.293656
	0.293353
	0.287517
	0.283088
	0.280771
	0.277305
	0.275259
	0.263365
	0.260502
	0.256699
	0.253961
	0.246704
	0.246274
	0.245207
	0.22923
	0.227473
	0.223301
	0.217809
	0.202288
	0.187657
	0.183423
	0.182253
	0.181012
	0.179553
	0.17886
	0.172418
	0.166561
	0.165364
	0.163708
	0.157775
	0.155433
	0.151333
	0.130476
	0.126307
	0.121771
	0.120877
	0.118424
	0.109126
	0.108577
	0.106053
	0.105649
	0.0818012
	0.0803957
	0.0774243
	0.0699213
	0.0686704
	0.064342
	0.0586299
	0.0496829
	0.0441568
	0.0364826
	0.0359511
	0.0336083
	0.0307369
	0.0154518
	0.00200262
	0.0019239
	0.00181062
	0.00115257
	0.000485942
	-0.00329041
	-0.00797596
	-0.0161757
	-0.0167614
	-0.0169709
	-0.0372689
	-0.049507
	-0.0530744
	-0.0565885
	-0.058191
	-0.0599818
	-0.060487
	-0.0604953
	-0.0640968
	-0.0655557
	-0.0665453
	-0.0683024
	-0.0694589
	-0.0700211
	-0.0728506
	-0.0730326
	-0.0795401
	-0.0801099
	-0.080964
	-0.0861104
	-0.089267
	-0.0920647
	-0.0943679
	-0.105716
	-0.113401
	-0.113987
	-0.11662
	-0.119538
	-0.120997
	-0.129078
	-0.13062
	-0.132735
	-0.133629
	-0.1704
	-0.172027
	-0.174823
	-0.200239
	-0.201066
	-0.210626
	-0.215897
	-0.227025
	-0.234797
	-0.245176
	-0.245182
	-0.24944
	-0.258067
	-0.27271
	-0.275649
	-0.283057
	-0.283845
	-0.296704
	-0.296723
	-0.303166
	-0.313182
	-0.320151
	-0.321229
	-0.326189
	-0.329522
	-0.33109
	-0.335108
	-0.337136
	-0.339388
	-0.339844
	-0.34065
	-0.342067
	-0.344561
	-0.346894
	-0.350607
	-0.351516
	-0.352088
	-0.355878
	-0.365835
	-0.367337
	-0.368155
	-0.369349
	-0.380102
	-0.384462
	-0.385255
	-0.398066
	-0.404401
	-0.416849
	-0.420439
	-0.421547
	-0.423233
	-0.431376
	-0.431831
	-0.433219
	-0.433775
	-0.441973
	-0.449371
	-0.45076
	-0.453103
	-0.453103
	-0.461303
	-0.466086
	-0.469526
	-0.471223
	-0.472847
	-0.495955
	-0.496444
	-0.496444
	-0.498787
	-0.511087
	-0.512844
	-0.520428
	-0.521629
	-0.53138
	-0.541183
	-0.54556
	-0.549937
	-0.5515
	-0.55211
	-0.552855
	-0.559699
	-0.568157
	-0.571301
	-0.578934
	-0.587456
	-0.588984
	-0.591048
	-0.591163
	-0.593084
	-0.593084
	-0.612996
	-0.620495
	-0.627054
	-0.630359
	-0.631713
	-0.633428
	-0.644771
	-0.652258
	-0.653725
	-0.659772
	-0.663472
	-0.689999
	-0.705453
	-0.714323
	-0.726403
	-0.726474
	-0.741582
	-0.75005
	-0.776406
	-0.7782
	-0.780271
	-0.780506
	-0.783374
	-0.791634
	-0.792128
	-0.792128
	-0.79632
	-0.809728
	-0.815648
	-0.817405
	-0.844177
	-0.851375
	-0.857102
	-0.864346
	-0.888865
	-0.890679
	-0.895715
	-0.89823
	-0.908846
	-0.916973
	-0.926929
	-0.931615
	-0.931615
	-0.935108
	-0.958557
	-0.96382
	-0.969099
	-0.980649
	-0.987256
	-0.992008
	-0.992008
	-1.00658
	-1.0224
	-1.06222
	-1.06281
	-1.09385
	-1.11748
	-1.11748
	-1.11876
	-1.12079
	-1.15798
	-1.16417
	-1.17877
	-1.17974
	-1.18712
	-1.19635
	-1.21047
	-1.21231
	-1.2186
	-1.232
	-1.23273
	-1.2365
	-1.25726
	-1.28349
	-1.28444
	-1.29895
	-1.34015
	-1.35623
	-1.36023
	-1.39021
	-1.44137
	-1.44721
	-1.46987
	-1.48454
	-1.49154
	-1.56243
	-1.57705
	-1.60039
	-1.64002
	-1.6854
	-1.69509
	-1.70443
	-1.71932
	-1.77694
	-1.83815
	-1.84829
	-1.94077
	-1.96431
	-2.03764
	-2.07137
	-2.08827
	-2.15111
	-2.17327
	-2.29985
	-2.41138
	-2.57917
	-2.64828
	-2.82751
	-3.66856

## Sheet: Sheet2
TRIM37 expression in the normal breast tissue of BW (n=119) and WW (n=430)
