# Supplementary material for: The TRIM37 variant rs57141087 contributes to triple-negative breast cancer outcomes in Black women
Source: EMBO Rep. 2024 Nov 29;26(1):245–72. doi: 10.1038/s44319-024-00331-2 (PMC11723928; doi:10.1038/s44319-024-00331-2)
Supplement: Supplementary file 5 — Source data Fig. 1 [file 44319_2024_331_MOESM5_ESM.zip › Figure_1/Figure_1J/Figure_1J.xlsx]

## Sheet: Sheet1
TRIM37 expression (Average risk)	TRIM37 expression (High risk)
2.78578	3.07863
1.66301	2.78578
1.62904	2.19423
1.54938	2.10404
1.48086	1.90197
1.23428	1.74559
1.11187	1.41995
1.09196	1.35025
1.07321	1.30691
1.04979	1.27469
0.922106	1.24307
0.893992	1.19094
0.855337	1.16107
0.811995	1.10308
0.783882	1.09547
0.694271	1.02753
0.657372	0.962518
0.655029	0.95959
0.650344	0.916249
0.585332	0.860608
0.532034	0.852994
0.52032	0.828395
0.483421	0.793253
0.482835	0.765725
0.476978	0.642144
0.459993	0.604074
0.447108	0.58826
0.444765	0.484592
0.418995	0.383853
0.359254	0.368625
0.356326	0.331726
0.293656	0.297756
0.287799	0.22923
0.280771	0.197603
0.227473	0.17886
0.215173	0.172418
0.202288	0.166561
0.176518	0.155433
0.157775	0.151333
0.155433	0.105649
0.120877	0.0699213
0.108577	0.0154518
0.0359511	-0.0161757
0.0336083	-0.0530744
-0.00329041	-0.0565885
-0.0044618	-0.138
-0.00797596	-0.149128
-0.0167614	-0.258067
-0.0665453	-0.283838
-0.0683024	-0.296723
-0.113987	-0.320151
-0.210626	-0.365835
-0.215897	-0.369349
-0.22644	-0.45076
-0.227025	-0.453103
-0.245182	-0.461303
-0.27271	-0.496444
-0.303166	-0.496444
-0.305508	-0.511087
-0.329522	-0.566728
-0.337136	-0.593084
-0.34065	-0.714323
-0.350607	-0.75005
-0.355878	-0.776406
-0.392777	-0.780506
-0.423233	-0.947429
-0.433775	-0.987256
-0.453103	-1.09385
-0.498787	-1.12079
-0.512844	-1.25726
-0.521629	-1.46987
-0.546814	-1.94077
-0.5515
-0.559699
-0.588984
-0.593084
-0.610069
-0.627054
-0.791634
-0.79632
-0.815648
-0.817405
-0.851375
-0.89823
-0.916973
-0.919901
-0.926929
-0.931615
-0.931615
-0.958557
-0.969099
-1.00658
-1.0224
-1.06222
-1.06281
-1.19635
-1.2186
-1.39021
-1.49154
-1.57705
-1.6854
-2.07137
-2.57917
-2.64828
-2.82751
-3.66856

## Sheet: Sheet2
TRIM37 transcript levels in breast tissues from women at average risk (n=106) or high risk (n=72) of developing breast cancer
