# Supplementary material for: The TRIM37 variant rs57141087 contributes to triple-negative breast cancer outcomes in Black women
Source: EMBO Rep. 2024 Nov 29;26(1):245–72. doi: 10.1038/s44319-024-00331-2 (PMC11723928; doi:10.1038/s44319-024-00331-2)
Supplement: Supplementary file 6 — Source data Fig. 3 [file 44319_2024_331_MOESM6_ESM.zip]

Archive with 7 entries (3 files):
- Figure_3/
- Figure_3/Figure_3C/
- Figure_3/Figure_3C/Figure_3C.xlsx
- Figure_3/Figure_3D/
- Figure_3/Figure_3D/Figure_3D.xlsx
- Figure_3/Figure_3E/
- Figure_3/Figure_3E/Figure_3E.xlsx
