# Supplementary material for: The TRIM37 variant rs57141087 contributes to triple-negative breast cancer outcomes in Black women
Source: EMBO Rep. 2024 Nov 29;26(1):245–72. doi: 10.1038/s44319-024-00331-2 (PMC11723928; doi:10.1038/s44319-024-00331-2)
Supplement: Supplementary file 6 — Source data Fig. 3 [file 44319_2024_331_MOESM6_ESM.zip › Figure_3/Figure_3C/Figure_3C.xlsx]

## Sheet: Sheet1
HEK293T	rs150880035	rs57141087	rs1029035382	rs914034546	rs1359804461	rs904164828	rs572032837	rs568274755	rs1042165062
	0.68262	2.49926	2.29003	1.61936	1.73774	2.0951	0.845181	0.58044	2.70132
	0.750743	1.93884	1.12135	1.9807	1.60949	0.777062	1.03812	1.02643	3.5085
	1.78509	3.72399	1.10206	2.27406	1.83561	0.82073	1.17876	1.66294	3.49288
	1.72026	3.89389					1.28196	1.8023
MCF10A	rs150880035	rs57141087	rs1029035382	rs914034546	rs1359804461	rs904164828	rs572032837	rs568274755	rs1042165062
	1.08807	2.03791	1.21939	1.67215	1.16505	1.31336	1.56702	1.09546	1.15297
	1.12379	2.23816	1.53138	1.82703	1.04165	1.19326	1.31434	1.42596	1.47876
	1.46418	2.28192	1.29488	1.56943	0.976734	1.36915	1.57506	1.32835	1.73177
MDA-MB-231	rs150880035	rs57141087	rs1029035382	rs914034546	rs1359804461	rs904164828	rs572032837	rs568274755	rs1042165062
	1.10621	2.3759	1.13016	1.53977	1.43756	0.915007	1.33463	1.21501	1.57053
	0.565332	1.91114	1.05789	1.57775	1.30072	0.622263	1.09149	0.84967	1.64655
	1.12564	1.97398	0.80152	1.96074	1.11945	1.48914	0.885102	0.902295	1.32658

## Sheet: Sheet2
Luciferase reporter assays measuring the promoter performance of the promoter harboring risk alleles for different SNPs in HEK293T, MCF10a, and MDA MB 231 cells. The data is normalized to the reference allele and presented as a fold change in luminescence.
