# Supplementary material for: The TRIM37 variant rs57141087 contributes to triple-negative breast cancer outcomes in Black women
Source: EMBO Rep. 2024 Nov 29;26(1):245–72. doi: 10.1038/s44319-024-00331-2 (PMC11723928; doi:10.1038/s44319-024-00331-2)
Supplement: Supplementary file 6 — Source data Fig. 3 [file 44319_2024_331_MOESM6_ESM.zip › Figure_3/Figure_3D/Figure_3D.xlsx]

## Sheet: Sheet1
Genes within (Chr17:59,108,921-58,982,138) window	SKA2	ENSG00000224738	RN7SL716	TRIM37	ENSG00000263938	ENSG00000275680	ENSG00000241462	ENSG00000276601	RNU6-518P	PPM1E
-log10(pvalue) of eQTL	0.32	0.054	0.32	0.92	0.079	0	0.09	0	0.73	0.039

## Sheet: Sheet2
rs57141087 eQTL analysis of genes within 126,784-bp (Chr17:59,108,921-58,982,138) window using data for breast tissue from GTEx
