# Supplementary material for: The TRIM37 variant rs57141087 contributes to triple-negative breast cancer outcomes in Black women
Source: EMBO Rep. 2024 Nov 29;26(1):245–72. doi: 10.1038/s44319-024-00331-2 (PMC11723928; doi:10.1038/s44319-024-00331-2)
Supplement: Supplementary file 6 — Source data Fig. 3 [file 44319_2024_331_MOESM6_ESM.zip › Figure_3/Figure_3E/Figure_3E.xlsx]

## Sheet: Sheet1
TRIM37 expression (AA genotype)	TRIM37 expression (AG/GG genotype)
16	28
23	25
22	17
18	22
20	25
7	17
16	21
24	23
20	20
18	17
27	25
22	20
19	12
24	27
19	20
24	19
21	22
18	16
33	11
25	21
21	26
29	27
18	15
18	20
23	28
20	17
13	14
17	18
31	28
19	32
21	23
27	25
20	19
21	15
18	21
20	23
20	20
18
17
13
24
18
13
22
10
26
19
22
16
20
14
16
21
19
18
22
18
12
24
20
18
20
15
18
19
20
19
19
21
12
18
17
18
20
22
11
16
24
19
17
22
21
20
23
23
16
22
21
28
24
18
23
20
16
18
13
22
12
19
15
14
17
16
20
17
20
17
12
16
20
15
18
19
21
16
19
20
18
25
25
15
15
17
17
21
19
25
16
18
17
20
21
18
22
19
17
19
20

## Sheet: Sheet2
eQTL analysis demonstrating the correlation between rs57141087 genotype and TRIM37 expression in samples from 1000 genome RNA-seq dataset (n=175, Yoruba and UTAH population
