# Supplementary material for: The TRIM37 variant rs57141087 contributes to triple-negative breast cancer outcomes in Black women
Source: EMBO Rep. 2024 Nov 29;26(1):245–72. doi: 10.1038/s44319-024-00331-2 (PMC11723928; doi:10.1038/s44319-024-00331-2)
Supplement: Supplementary file 7 — Source data Fig. 4 [file 44319_2024_331_MOESM7_ESM.zip]

Archive with 15 entries (7 files):
- Figure_4/
- Figure_4/Figure_4B/
- Figure_4/Figure_4B/Figure_4B.xlsx
- Figure_4/Figure_4C/
- Figure_4/Figure_4C/Figure_4C.tif
- Figure_4/Figure_4E/
- Figure_4/Figure_4E/Figure_4E.xlsx
- Figure_4/Figure_4F/
- Figure_4/Figure_4F/Figure_4F.xlsx
- Figure_4/Figure_4G/
- Figure_4/Figure_4G/Figure_4G.tif
- Figure_4/Figure_4H/
- Figure_4/Figure_4H/Figure_4H.xlsx
- Figure_4/Figure_4I/
- Figure_4/Figure_4I/Figure_4I.xlsx
