# Supplementary material for: The TRIM37 variant rs57141087 contributes to triple-negative breast cancer outcomes in Black women
Source: EMBO Rep. 2024 Nov 29;26(1):245–72. doi: 10.1038/s44319-024-00331-2 (PMC11723928; doi:10.1038/s44319-024-00331-2)
Supplement: Supplementary file 7 — Source data Fig. 4 [file 44319_2024_331_MOESM7_ESM.zip › Figure_4/Figure_4B/Figure_4B.xlsx]

## Sheet: Sheet1
		Control			51-G
TRIM37		0.4	0.22	0.357	1.291	0.928	2.287
actin		0.242	0.253	0.346	0.281	0.212	0.327

## Sheet: Sheet2
ChIP assay monitoring PolII recruitment on TRIM37 promoter in KTB51 cells with A or G allele for rs57141087. Actin is used as an endogenous control.
