# Supplementary material for: The TRIM37 variant rs57141087 contributes to triple-negative breast cancer outcomes in Black women
Source: EMBO Rep. 2024 Nov 29;26(1):245–72. doi: 10.1038/s44319-024-00331-2 (PMC11723928; doi:10.1038/s44319-024-00331-2)
Supplement: Supplementary file 7 — Source data Fig. 4 [file 44319_2024_331_MOESM7_ESM.zip › Figure_4/Figure_4E/Figure_4E.xlsx]

## Sheet: Sheet1
	NRF1					TRIM37
Control_NS	1	1	1	1		1	1	1	1
Control_NRF1_KD	0.335273	0.281199	0.506527	0.568077		0.395416	0.383607	0.993157	1.24456
51-G_NS	1	1	1	1	1	1	1	1	1	1
51-G_NRF1_KD	0.551361	0.458481	0.501348	0.575017	0.567985	0.604923	0.822045	0.720913	0.542541	0.586801

## Sheet: Sheet2
qRT-PCR monitoring NRF1 and TRIM37 levels in KTB51 with A or G allele for rs57141087. Gapdh is used as an endogenous control.
