# Supplementary material for: The TRIM37 variant rs57141087 contributes to triple-negative breast cancer outcomes in Black women
Source: EMBO Rep. 2024 Nov 29;26(1):245–72. doi: 10.1038/s44319-024-00331-2 (PMC11723928; doi:10.1038/s44319-024-00331-2)
Supplement: Supplementary file 7 — Source data Fig. 4 [file 44319_2024_331_MOESM7_ESM.zip › Figure_4/Figure_4F/Figure_4F.xlsx]

## Sheet: Sheet1
	51-A			51-G
Enhancer	0.65	0.5	0.425	1.317	1.43	1.559
Promoter	1.118	1.128	1.494	1.159	0.908	1.328
NBS	0.133	0.201	0.164	0.215	0.202	0.192

## Sheet: Sheet2
ChIP assay monitoring NRF1 recruitment on TRIM37 locus in 51-G and 51-A cells. NRF1 non-binding site (NBS) is used as a negative control.
