# Supplementary material for: The TRIM37 variant rs57141087 contributes to triple-negative breast cancer outcomes in Black women
Source: EMBO Rep. 2024 Nov 29;26(1):245–72. doi: 10.1038/s44319-024-00331-2 (PMC11723928; doi:10.1038/s44319-024-00331-2)
Supplement: Supplementary file 7 — Source data Fig. 4 [file 44319_2024_331_MOESM7_ESM.zip › Figure_4/Figure_4H/Figure_4H.xlsx]

## Sheet: Sheet1
	51-A (relative crosslinking efficiencies)			51-G (relative crosslinking efficiencies)
A	0.69196	0.715189	0.866289	0.79134	0.694934	0.828331
B	0.697678	0.831724	0.955249	0.989085	0.87508	1.04322
C	1.07093	0.802769	1.15263	1.06531	0.993853	0.918199
D	0.773513	0.747486	1.00421	1.01016	0.918192	0.726541
E	0.981934	1.12724	1.06212	1.6163	1.71752	1.27664
F	1.03065	1.18867	0.905118	1.85439	2.075	1.85595
G	0.927253	1.04261	1.05504	1.55158	1.62025	1.19012
H	0.727473	0.738456	0.760811	0.717234	0.728569	0.70193
I	0	0	0	0	0	0
J	0	0	0	0	0	0
K	0	0	0	0	0	0

## Sheet: Sheet2
3C-qPCR analysis across the ~5,500-bp TRIM37 locus harboring risk and reference allele of SNP rs57141087 in 51-G and 51-A cells
