# Supplementary material for: The TRIM37 variant rs57141087 contributes to triple-negative breast cancer outcomes in Black women
Source: EMBO Rep. 2024 Nov 29;26(1):245–72. doi: 10.1038/s44319-024-00331-2 (PMC11723928; doi:10.1038/s44319-024-00331-2)
Supplement: Supplementary file 7 — Source data Fig. 4 [file 44319_2024_331_MOESM7_ESM.zip › Figure_4/Figure_4I/Figure_4I.xlsx]

## Sheet: Sheet1
	Control				NRF1 KD
Promoter	0.286	0.289	0.438	0.407	0.134	0.156	0.19	0.203
actin	0.257	0.183	0.36	0.322	0.276	0.291	0.368	0.298

## Sheet: Sheet2
ChIP assay monitoring PolII recruitment on TRIM37 promoter in control and NRF1 knockdown KTB51 cells. Actin is used as an endogenous control.
