# Supplementary material for: The TRIM37 variant rs57141087 contributes to triple-negative breast cancer outcomes in Black women
Source: EMBO Rep. 2024 Nov 29;26(1):245–72. doi: 10.1038/s44319-024-00331-2 (PMC11723928; doi:10.1038/s44319-024-00331-2)
Supplement: Supplementary file 8 — Source data Fig. 5 [file 44319_2024_331_MOESM8_ESM.zip]

Archive with 28 entries (17 files):
- Figure_5/
- Figure_5/.DS_Store
- __MACOSX/Figure_5/._.DS_Store
- Figure_5/Figure_5J/
- Figure_5/Figure_5D/
- Figure_5/Figure_5C/
- Figure_5/Figure_5B/
- Figure_5/Figure_5E/
- Figure_5/Figure_5I/
- Figure_5/Figure_5G/
- Figure_5/Figure_5F/
- Figure_5/Figure_5A/
- Figure_5/Figure_5H/
- Figure_5/Figure_5J/Figure_5J.xlsx
- Figure_5/Figure_5D/Figure_5D.xlsx
- Figure_5/Figure_5C/Figure_5C.xlsx
- Figure_5/Figure_5B/Figure_5B.xlsx
- Figure_5/Figure_5E/Figure_5E.xlsx
- Figure_5/Figure_5I/Figure_5I.xlsx
- Figure_5/Figure_5G/Figure_5G.xlsx
- Figure_5/Figure_5F/Figure_5F.xlsx
- Figure_5/Figure_5A/Figure_5A_GAPDH.tif
- __MACOSX/Figure_5/Figure_5A/._Figure_5A_GAPDH.tif
- Figure_5/Figure_5A/Figure_5A_RAS.png
- __MACOSX/Figure_5/Figure_5A/._Figure_5A_RAS.png
- Figure_5/Figure_5A/README.txt
- Figure_5/Figure_5A/Figure_5A_TRIM37.tif
- Figure_5/Figure_5H/Figure_5H.xlsx
