# Supplementary material for: The TRIM37 variant rs57141087 contributes to triple-negative breast cancer outcomes in Black women
Source: EMBO Rep. 2024 Nov 29;26(1):245–72. doi: 10.1038/s44319-024-00331-2 (PMC11723928; doi:10.1038/s44319-024-00331-2)
Supplement: Supplementary file 8 — Source data Fig. 5 [file 44319_2024_331_MOESM8_ESM.zip › Figure_5/Figure_5J/Figure_5J.xlsx]

## Sheet: Sheet1
Days post injection	KTB51						KTB51t						KTB51-TRIM37						KTB51t-TRIM37
4	154.102	145.775	102.447	168.699	194.502	156.911	154.846	168.921	238.919	211.465	275.144	150.662	273.95	118.415	185.563	193.595	229.079	185.687	235.275	290.359	211.952	250.219	304.26	253.091
7	170.927	173.067	182.204	142.58	197.452	143.897	173.409	273.361	250.147	205.171	283.198	183.617	188.246	256.961	186.531	172.296	240.034	205.728	274	337.273	315.547	228.116	315.525	271.041
10	144.418	58.5999	104.112	174.848	156.216	111.036	212.583	234.617	195.053	225.786	282.044	191.274	302.795	103.039	204.028	158.118	239.846	206.422	434.043	232.683	214.277	307.533	311.243	300.223
13	98.856	128.03	110.643	83.632	127.541	76.4456	189.635	275.843	246.266	194.873	242.059	219.59	310.427	217.251	234.29	171.592	233.936	200.084	261.358	363.06	353.66	316.895	364.065	216.052
16	147.803	106.568	92.0738	78.6768	120.276	55.1328	176.353	259.61	240.071	197.345	176.353	210.92	268.14	209.352	203.88	168.448	189.528	168.519	327.168	372.7	273.93	355.254	304.993	212.094

## Sheet: Sheet2
The xenograft tumor volume measurements of NSG mice injected with KTB51, K51t, K51-TRIM37, and K51t-TRIM37 cells
