# Supplementary material for: The TRIM37 variant rs57141087 contributes to triple-negative breast cancer outcomes in Black women
Source: EMBO Rep. 2024 Nov 29;26(1):245–72. doi: 10.1038/s44319-024-00331-2 (PMC11723928; doi:10.1038/s44319-024-00331-2)
Supplement: Supplementary file 8 — Source data Fig. 5 [file 44319_2024_331_MOESM8_ESM.zip › Figure_5/Figure_5D/Figure_5D.xlsx]

## Sheet: Sheet1
	KTB51						KTB51t						KTB51-TRIM37						KTB51t-TRIM37
Rate_healing (4hrs)	0.49875	0.824	0.66025	0.795	1.461	2.22025	5.08575	5.72725	4.133	3.4465	3.3905	4.233	4.60075	4.37575	3.5625	3.71825	2.6925	3.1285	5.393	5.46525	4.9005	5.57375	4.921	4.04075

## Sheet: Sheet2
The relative migratory abilities for KTB51, K51t, K51-TRIM37, and K51t-TRIM37 cells were quantitated after 4 hours.
