# Supplementary material for: The TRIM37 variant rs57141087 contributes to triple-negative breast cancer outcomes in Black women
Source: EMBO Rep. 2024 Nov 29;26(1):245–72. doi: 10.1038/s44319-024-00331-2 (PMC11723928; doi:10.1038/s44319-024-00331-2)
Supplement: Supplementary file 8 — Source data Fig. 5 [file 44319_2024_331_MOESM8_ESM.zip › Figure_5/Figure_5C/Figure_5C.xlsx]

## Sheet: Sheet1
KTB51	KTB51t	KTB51-TRIM37	KTB51t-TRIM37
1	4	3.5	5
1	2.4	3	3
1	4.33333	4.66667	5.33333

## Sheet: Sheet2
Quantification of colonies showing the growth of KTB51, K51t, K51-TRIM37, and K51t-TRIM37 cells.
