# Supplementary material for: The TRIM37 variant rs57141087 contributes to triple-negative breast cancer outcomes in Black women
Source: EMBO Rep. 2024 Nov 29;26(1):245–72. doi: 10.1038/s44319-024-00331-2 (PMC11723928; doi:10.1038/s44319-024-00331-2)
Supplement: Supplementary file 8 — Source data Fig. 5 [file 44319_2024_331_MOESM8_ESM.zip › Figure_5/Figure_5B/Figure_5B.xlsx]

## Sheet: Sheet1
Time (hrs)	KTB51					KTB51_HRAS					KTB51_TRIM37					TRIM37+HRAS
48	100	100	100	100	100	181.214	179.167	108.483	82.1176	88.9267	144.509	230.787	84.6656	72.3529	93.5264	228.035	212.037	128.059	108.353	83.6457
120	100	100	100	100	100	230.295	183.879	181.799	154.654	189.127	209.651	219.647	146.234	135.561	174.821	279.625	277.834	218.828	177.208	254.22
144	100	100	100	100	100	163.699	167.848	170.412	212.937	231.523	155.206	173.671	152.934	150.992	189.846	194.247	190.38	194.132	241.549	254.782

## Sheet: Sheet2
Relative cell growth for KTB51, K51t, K51-TRIM37, and K51t-TRIM37 cells at indicated times.
