# Supplementary material for: The TRIM37 variant rs57141087 contributes to triple-negative breast cancer outcomes in Black women
Source: EMBO Rep. 2024 Nov 29;26(1):245–72. doi: 10.1038/s44319-024-00331-2 (PMC11723928; doi:10.1038/s44319-024-00331-2)
Supplement: Supplementary file 8 — Source data Fig. 5 [file 44319_2024_331_MOESM8_ESM.zip › Figure_5/Figure_5I/Figure_5I.xlsx]

## Sheet: Sheet1
	KTB51			KTB51t			KTB51-TRIM37			KTB51t-TRIM37
Fold change	1	1	1	3.625	4.42857	4.28571	2.25	2	3	4.125	5.42857	4.85714

## Sheet: Sheet2
Quantitation of colonies formed in soft agar by KTB51, K51t, K51-TRIM37, and K51t-TRIM37 cells
