# Supplementary material for: The TRIM37 variant rs57141087 contributes to triple-negative breast cancer outcomes in Black women
Source: EMBO Rep. 2024 Nov 29;26(1):245–72. doi: 10.1038/s44319-024-00331-2 (PMC11723928; doi:10.1038/s44319-024-00331-2)
Supplement: Supplementary file 8 — Source data Fig. 5 [file 44319_2024_331_MOESM8_ESM.zip › Figure_5/Figure_5G/Figure_5G.xlsx]

## Sheet: Sheet1
	EpCAM+			Epcam-
KTB51	55.9	60.1	59.7	44.1	39.9	40.3
KTB51t	82.5	79.8	79.5	17.5	20.2	20.5
KTB51-TRIM37	98.1	95.6	89	1.9	4.4	11
KTB51t-TRIM37	99.8	99.7	95.8	0.2	0.3	4.2

## Sheet: Sheet2
FACS analysis of EpCAM in KTB51, K51t, K51-TRIM37, and K51t-TRIM37 cells derived from mammospheres
