# Supplementary material for: The TRIM37 variant rs57141087 contributes to triple-negative breast cancer outcomes in Black women
Source: EMBO Rep. 2024 Nov 29;26(1):245–72. doi: 10.1038/s44319-024-00331-2 (PMC11723928; doi:10.1038/s44319-024-00331-2)
Supplement: Supplementary file 8 — Source data Fig. 5 [file 44319_2024_331_MOESM8_ESM.zip › Figure_5/Figure_5A/README.txt]

The Figure_5A folder contains Western blot images used in the analysis of GAPDH, Ras, and TRIM37 proteins. Western blot was probed with an anti-TRIM37 antibody (Cell Signaling Cat# 96167 ) and anti-Ras antibody (Cell Signaling Cat# 3339). GAPDH was used as the loading control to ensure that equal amounts of protein are loaded in each lane.
