# Supplementary material for: The TRIM37 variant rs57141087 contributes to triple-negative breast cancer outcomes in Black women
Source: EMBO Rep. 2024 Nov 29;26(1):245–72. doi: 10.1038/s44319-024-00331-2 (PMC11723928; doi:10.1038/s44319-024-00331-2)
Supplement: Supplementary file 8 — Source data Fig. 5 [file 44319_2024_331_MOESM8_ESM.zip › Figure_5/Figure_5H/Figure_5H.xlsx]

## Sheet: Sheet1
	KTB51			KTB51t			KTB51-TRIM37			KTB51t-TRIM37
E-cadherin	1	1	1	0.365112	0.411792	0.276951	0.393976	0.324694	0.407783	0.378502	0.500278	0.517739
N-cadherin	1	1	1	4.93403	4.53637	5.39662	4.10818	4.57416	3.60047	6.72113	6.6323	5.40625
Snail	1	1	1	6.92499	5.83575	4.47913	7.38779	7.99239	7.74841	7.29066	12.4035	12.8834
Twist	1	1	1	1.87873	2.22253	1.52757	1.82956	2.29972	2.08872	2.26928	1.4528	1.86102
Zeb1	1	1	1	2.94725	2.15978	1.79072	3.73006	2.15978	2.97403	2.08125	1.80536	1.38378

## Sheet: Sheet2
qRT-PCR analysis of EMT markers in KTB51, K51t, K51-TRIM37, and K51t-TRIM37 cells derived from mammospheres
