# Supplementary material for: The TRIM37 variant rs57141087 contributes to triple-negative breast cancer outcomes in Black women
Source: EMBO Rep. 2024 Nov 29;26(1):245–72. doi: 10.1038/s44319-024-00331-2 (PMC11723928; doi:10.1038/s44319-024-00331-2)
Supplement: Supplementary file 9 — Source data Fig. 6 [file 44319_2024_331_MOESM9_ESM.zip]

Archive with 13 entries (7 files):
- Figure_6/
- Figure_6/Figure_6E/
- Figure_6/Figure_6B/
- Figure_6/Figure_6C/
- Figure_6/Figure_6D/
- Figure_6/Figure_6A/
- Figure_6/Figure_6E/Figure_6E.xlsx
- Figure_6/Figure_6B/Figure_6B.xlsx
- Figure_6/Figure_6C/Figure_6C.xlsx
- Figure_6/Figure_6D/Figure_6D.xlsx
- Figure_6/Figure_6A/Figure_6A_TRIM37.tif
- Figure_6/Figure_6A/README.txt
- Figure_6/Figure_6A/Figure_6A_GAPDH.tif
