# Supplementary material for: The TRIM37 variant rs57141087 contributes to triple-negative breast cancer outcomes in Black women
Source: EMBO Rep. 2024 Nov 29;26(1):245–72. doi: 10.1038/s44319-024-00331-2 (PMC11723928; doi:10.1038/s44319-024-00331-2)
Supplement: Supplementary file 9 — Source data Fig. 6 [file 44319_2024_331_MOESM9_ESM.zip › Figure_6/Figure_6E/Figure_6E.xlsx]

## Sheet: Sheet1
Days post injection	KTB51t						KTB51t+dox						KTB51t+dox-washoff_day3
4	130.471	128.38	127.562	105.954	106.184	137.074	169.833	184.141	155.465	149.949	191.605	167.046	185.032	171.902	193.638	141.254	153.153	164.355
7	184.013	192.757	203.973	193.963	205.148	198.753	257.953	243.544	268.958	277.17	267.133	262.505	216.537	201.171	211.18	215.469	216.673	212.036
10	235.275	208.727	221.33	234.566	249.928	238.738	300.247	282.179	280.288	313.351	287.185	300.884	241.081	221.655	211.993	234.903	222.93	233.866
13	269.852	226.358	212.011	227.52	253.478	257.123	339.492	308.63	294.131	306.82	339.227	306.593	218.004	248.689	249.936	254.039	263.356	225.771
16	171.172	164.795	173.852	169.38	162.871	171.119	281.807	309.272	275.144	278.121	317.703	332.066	171.669	193.111	155.44	164.521	166.171	170.348

## Sheet: Sheet2
The xenograft tumor volume measurements of NSG mice injected with KTB51ti and fed on either a control or dox-enriched diet. A subset of animals was deprived of dox induction after four days (Wash-off).
