# Supplementary material for: The TRIM37 variant rs57141087 contributes to triple-negative breast cancer outcomes in Black women
Source: EMBO Rep. 2024 Nov 29;26(1):245–72. doi: 10.1038/s44319-024-00331-2 (PMC11723928; doi:10.1038/s44319-024-00331-2)
Supplement: Supplementary file 9 — Source data Fig. 6 [file 44319_2024_331_MOESM9_ESM.zip › Figure_6/Figure_6B/Figure_6B.xlsx]

## Sheet: Sheet1
	KTB51			KTB51t			KTB51t+dox			KTB51t+dox-washoff
Mammosphere quantification (fold change)	1	1	1	2.25	2.66667	3.33333	6	5.75	7	3.25	2.5	4.33333

## Sheet: Sheet2
Quantitation of solid mammospheres formed by KTB51ti in the presence of dox. For a subset of induced KTB51ti cells, dox was removed after three days of treatment (wash-off)
