# Supplementary material for: The TRIM37 variant rs57141087 contributes to triple-negative breast cancer outcomes in Black women
Source: EMBO Rep. 2024 Nov 29;26(1):245–72. doi: 10.1038/s44319-024-00331-2 (PMC11723928; doi:10.1038/s44319-024-00331-2)
Supplement: Supplementary file 9 — Source data Fig. 6 [file 44319_2024_331_MOESM9_ESM.zip › Figure_6/Figure_6C/Figure_6C.xlsx]

## Sheet: Sheet1
	KTB51			KTB51t			KTB51t+dox			KTB51t+dox-washoff
% CD44high/CD24low phenotype	0.79	1.03	1.04	2.56	2.05	2.25	4.16	3.14	3.67	2.41	2.01	2.37

## Sheet: Sheet2
FACS analysis of KTB51ti mammospheres for CD24 and CD44 in the presence of dox or wash-off.
