# Supplementary material for: The TRIM37 variant rs57141087 contributes to triple-negative breast cancer outcomes in Black women
Source: EMBO Rep. 2024 Nov 29;26(1):245–72. doi: 10.1038/s44319-024-00331-2 (PMC11723928; doi:10.1038/s44319-024-00331-2)
Supplement: Supplementary file 9 — Source data Fig. 6 [file 44319_2024_331_MOESM9_ESM.zip › Figure_6/Figure_6D/Figure_6D.xlsx]

## Sheet: Sheet1
	EpCAM+			EpCAM-
KTB51	61.5	58.9	57.4	38.5	41.1	42.6
KTB51t	72.5	81	78.4	27.5	19	21.6
KTB51t+dox	92.1	93.4	93.3	7.9	6.6	6.7
KTB51t+dox-washoff	78	80.3	79.5	22	19.7	20.5

## Sheet: Sheet2
FACS analysis of KTB51ti mammospheres for EpCAM in the presence of dox or wash-off.
